# Supplementary material for: Sensor Validation and Diagnostic Potential of Smartwatches in Movement Disorders
Source: Sensors (Basel). 2021 Apr 30;21(9):3139. doi: 10.3390/s21093139 (PMC8124167; doi:10.3390/s21093139)
Supplement: Supplementary file 1 [file sensors-21-03139-s001.zip]

Archive with 2 entries (2 files):
- ML-supplement.pdf
- population.pdf
